# Supplementary material for: Evaluation of a Web-Based Stress Management Program for Persons Experiencing Work-Related Stress in Sweden (My Stress Control): Randomized Controlled Trial
Source: JMIR Ment Health. 2021 Dec 9;8(12):e17314. doi: 10.2196/17314 (PMC8704112; doi:10.2196/17314)
Supplement: Multimedia Appendix 3 [file mental_v8i12e17314_app3.zip]

Archive with 3 entries (2 files):
- Appendix 2 Screencapture of MSC.mp4
- __MACOSX/
- __MACOSX/._Appendix 2 Screencapture of MSC.mp4
